# Supplementary material for: Time-to-event analysis to evaluate dormancy status of single-bud cuttings: an example for grapevines
Source: Plant Methods. 2018 Oct 27;14:94. doi: 10.1186/s13007-018-0361-0 (PMC6203998; doi:10.1186/s13007-018-0361-0)
Supplement: Supplementary file 1 — Additional file 1. Mathematical estimation of critical values of χ2 corresponding to a FWE α = 005 using Microsoft Office Excel version 2013. [file 13007_2018_361_MOESM1_ESM.xlsx]

## Sheet: Critical value
	Parameters for prediction	0.00113659
		1.15426																		Instructions:
		0.0263864																		-Paste the Chi-square values and the Dunnett p-values from your results. -Remove all the rows where the Dunnett p-value is <0.0001 or 1 . -Sort the Chi-square values from small to large (drop-down arrow). -Scroll down to calculate the predicted p-values and errors. -Go to Data>Solver and set as shown in the figure 1. below (either, objective value of 0 or minimum value will work). -Go to Data>Sol…
		0.175021
		0.0628215
	Dunnett p-values
Chi-Square	Observed	predicted	Errors
2.3461	0.8519	0.855829	-0.0039287
3.0888	0.6859	0.671831	0.0140685
3.4176	0.6101	0.596522	0.0135781
3.8037	0.5245	0.514805	0.00969452
4.0977	0.4636	0.457863	0.00573728
4.6433	0.366	0.364578	0.00142153
5.1693	0.2853	0.289402	-0.0041018
5.2475	0.2727	0.279394	-0.0066938																		Alpha	Critical value
5.9146	0.1959	0.205233	-0.00933268
6.5996	0.1389	0.147453	-0.00855302																		0.05	8.69928
7.3944	0.0918	0.098966	-0.00716597
9.7058	0.0268	0.029042	-0.00224203
11.3442	0.0112	0.0119111	-0.000711056
15.7219	0.0011	0.00183342	-0.000733418															Figure 1. Solver for parameter estimation for p-value prediction.									Figure 2. Solver for critical value.
25.2891	0.0001	0.00113746	-0.00103746
		Sum of errors	4.34882e-08
							0	0.05
							30	0.05
