# Supplementary material for: Time-to-event analysis to evaluate dormancy status of single-bud cuttings: an example for grapevines
Source: Plant Methods. 2018 Oct 27;14:94. doi: 10.1186/s13007-018-0361-0 (PMC6203998; doi:10.1186/s13007-018-0361-0)
Supplement: Supplementary file 2 — Additional file 2. Computation of critical values of χ2 corresponding to a FWE α = 0.05 using SAS software version 9.4. [file 13007_2018_361_MOESM2_ESM.txt]

/*Add data, (Example: Cabernet Sauvignon-2013, k=16 samplings title CS2013)*/

/*log-rank test output delivery of kxk covariance matrix*/
Ods select LogrankHomCov;
Ods output LogrankHomCov=cov;
proc lifetest data=CS2013;
   time Days*Status(1);
   strata Treatment/test=logrank adjust=dunnett;
run;

/*(k-1)x(k-1) Correlation matrix preparation from covariance matrix*/
proc iml;
use cov;
read all var _NUM_ into cov[colname=varNames];
close cov;
a=repeat({0 1}, nrow(cov)-1, 1);
b=I(nrow(cov)-2)*-1;
d=repeat(0, 1, nrow(cov)-2);
t=b//d;
C=a||t;
cova=C*cov*t(C);
d=sqrt(diag(cova));
dinv=inv(d);
R=Dinv*cova*Dinv;
print R;
run;
/* name all the (k-1) colums of the correlation matrix */
create correlation from R[colname={"a" "b" "c" "d" "e" "f" "g" "h" "i" "j" "k" "l" "m" "n" "o"}];
append from R;
close correlation;
run;
data correlation (type=corr);
set correlation;
_type_='corr';
Ods select FactorPattern;
Ods output FactorPattern=lambda;
/*Call the k-1 variables in the var statement */
proc factor ultraheywood data=correlation method=prinit;
var a b c d e f g h i j k l m n o;
run;
data lambda;
set lambda;
if Factor1>=1 then Factor=0.999999; else Factor=factor1;
run;
/*lambdas from l1 to lk-1*/
Proc transpose data=lambda out=lambda(keep=l1-l15) prefix=l;
Var factor;
run;
/*The third term is k-1*/
data outs;
set lambda;
      alpha=probmc("DUNNETT2",.,.95,.,15,of l1-l15);
	  critval=alpha**2;  /* "critval" is the critical value that we are looking for */
	   proc print;
	  run;
